# Supplementary material for: Proteomic analyses reveal misregulation of LIN28 expression and delayed timing of glial differentiation in human iPS cells with MECP2 loss-of-function
Source: PLoS One. 2019 Feb 21;14(2):e0212553. doi: 10.1371/journal.pone.0212553 (PMC6383942; doi:10.1371/journal.pone.0212553)
Supplement: S1 Table — Spreadsheet of proteins identified in our SILAC MS data shown in S2C Fig and S5 Fig that overlap with previously published gene lists. (XLSX) [file pone.0212553.s007.xlsx]

## Sheet: Early Markers
Early Pseudotime Markers from Sloan et al. (2017)
Cluster 1 (enriched at early pseutotimes)
	Ratio of Ratios (RoR)				Label Swap (LS)					Ratio	Log(2)
	Q83X		N126I		Q83X		N126I			0.25	-2
Gene	Ratio	p-value	Ratio	p-value	Ratio	p-value	Ratio	p-value		0.5	-1
PLS3	-1.442	0.05168	-0.7668	0.09611	0.0285692	0.65391	-0.556393	5e-05		0.8	-0.321928
ANXA2	-0.30066	0.00045	-0.18057	0.04373	-0.514573	0	-0.120294	0.00076		0.9	-0.152003
CTSC	0.35614	3e-05	0.45066	3e-05	0	0.54821	0.333424	0		1	0
EBF2			NA	X						1.1	0.137504
ACTG2	-0.39142	0	0.01436	0.57357	-0.251539	0	0	0.61634		1.2	0.263034
CNTNAP2	-1.2854	0	0.47491	0.00794	-0.535332	0	0.400538	0.00195		2	1
DCX	-0.59826	0	-0.09668	0	-0.286304	0	-0.0144996	0.27473		4	2
FBLN1	NA	X
RRM2	NA	X	-0.88368	0.00284	-0.514573	X	-0.494109	0.03654
INA	-0.67516	0	-0.05603	0.00051	-0.473931	0	-0.0588937	2e-05
NCAPH	1.20945	0.01236	-0.35364	0.2084	0.565597	0.10885	-0.473931	1e-05
CRABP1	0.47508	0	0.13245	0	0.250962	0	0.0565835	0.06998
TIMELESS			NA	X
NEFL	-1.32193	0	-0.28379	0	-0.434403	0	-0.104697	2e-05
FAM105A			0.8625	X			-0.395929	0.02807
GINS2	NA	X	NA	X	1.09761	0.40726	-0.494109	0.23009
UBE2C	NA	X			1.37851	X	-1	0.00914
PBK	1.50986	X	-1.26748	X	1.38957	X	-0.888969	X
GPR50	NA	X	-0.63676	X	0.799087	0	0.632268	X
DNMT3B	NA	X			0.286881	0.00199
ELAVL4	0.36613	0.00566	-0.59258	0	-0.0892673	0.04494	-0.713119	0
21/60	18		18		17		17
0.35

## Sheet: Middle Markers
Middle Pseudotime Markers from Sloan et al. (2017)
Cluster 2 (enriched at middle pseudotimes)
	Ratio of Ratios (RoR)				Label Swap (LS)					Ratio	Log(2)
	Q83X		N126I		Q83X		N126I			0.25	-2
Gene	Ratio	p-value	Ratio	p-value	Ratio	p-value	Ratio	p-value		0.5	-1
SLC2A1	0.63472	X	NA	X	-0.0740006	0.1007	-0.556393	0.00057		0.8	-0.321928
RTN1	-0.69067	0	-0.47534	2e-05	-0.268817	0	-0.473931	0		0.9	-0.152003
ATP1A2	-0.74946	0.00057	-0.33208	0	-0.535332	0.00625	-0.152003	0		1	0
C9orf126	0.0679	X	0.90332	X	-0.200913	0.00434	-0.136062	0.07353		1.1	0.137504
DPH2	0.2909	X	0.22862	X	0.201634	0.52368	-0.152003	0.28415		1.2	0.263034
CLU			-1.27302	X	-0.251539	X	-1.08927	0.01232		2	1
SLC1A3	1.25802	0.34144	-0.13465	0.18758	1.24489	0.15888	-0.234465	2e-05		4	2
ALDOC	-1.02137	0	0.13179	0.10589	-0.535332	0.00017	-0.0291463	0.15388
AKR1C3	-0.53916	X	-0.10257	0.41049	-0.643856	X	-0.200913	0.02775
NEK	Multiple	X	Multiple	X	Multiple	X	Multiple	X
PTN	0.28214	0.46201	0.66347	0.33467	0.604071	0.20259	1.23879	0.13719
NTRK2	-0.21022	0.08523	0.18145	0.01989	0.565597	0.03771	-0.0144996	0.40892
SCUBE2	NA	X	-1.31719	0.13281	-0.120294	0.2937	-0.810966	0.00242
TNC	NA	X	0.39734	0.00631			0.344828	0.00034
14/33	13		14		13		14
0.424242

## Sheet: Late Markers
Late Pseudotime Markers from Sloan et al. (2017)
Cluster 3 (enriched at late pseudotimes)
	Ratio of Ratios (RoR)				Label Swap (LS)					Ratio	Log(2)
	Q83X		N126I		Q83X		N126I			0.25	-2
Gene	Ratio	p-value	Ratio	p-value	Ratio	p-value	Ratio	p-value		0.5	-1
PLTP			NA	X			-0.888969	X		0.8	-0.321928
PPAP2B					-2.18442	X				0.9	-0.152003
CHL1	-0.59048	0.05043	-1.10434	X	-0.152003	0.02547	-0.736966	X		1	0
HTRA1	NA	X	-0.8413	0.02298	-0.152003	X	-1.25154	0.00088		1.1	0.137504
ENDOD1	0.30307	0.2178	0.08901	0.69315	-0.168123	0.00678	0.263034	0.00229		1.2	0.263034
CSRP1	0.62149	0.00674	NA	X	0.485427	0.02224	-0.643856	0.00042		2	1
GPC5	NA	X			-1.18442	X				4	2
GATM	-0.70192	0.00011	-1.89581	0.18617	-0.251539	0.06342	-0.862496	0
ACSS1			NA	X			-0.251539	0.2687
BCAN	-3.73335	X	-0.45251	0.10324	0.163499	0.7867	-0.321928	0.03846
VSNL1	-1.18442	0	-0.44827	0.35102	-1.05889	1e-05	0.137504	0.80384
GFRA1	NA	X	0.86394	0.24043	-0.184425	0.31042	0.565597	0.12364
DBC1	NA	X	NA	X	-0.785875	X	-0.120294	0.62573
APOE					2.75489	0.15122
MOXD1			NA	X	-0.268817	0.00489
SLC1A2	-0.65821	0.08134	1.07155	0.09772	-0.321928	0.00026	0.0703893	0.86808
TPP1	-0.33162	0.0318	-0.27798	0.00178	-0.168123	0.02933	-0.286304	0
GSN	-0.37587	0.00223	-0.34104	0	-0.395929	0	-0.473931	0
18/52	13		15		16		14
0.346154

## Sheet: Mature Astrocyte Markers
Mature Astrocyte Markers from Sloan et al. (2017)
Genes enriched in primary mature astrocytes / hCS astrocytes
	Ratio of Ratios (RoR)				Label Swap (LS)					Ratio	Log(2)
	Q83X		N126I		Q83X		N126I			0.25	-2
Gene	Ratio	p-value	Ratio	p-value	Ratio	p-value	Ratio	p-value		0.5	-1
S100A13	-0.10579	0.80614			-0.120294	0.2855	-0.0291463	0.37765		0.8	-0.321928
ALDH1A1					0.925999	X				0.9	-0.152003
CSRP1	0.62149	0.00674			0.485427	0.02224	-0.643856	0.00042		1	0
GSTM5			-2.822	0.00142			-2.32193	0.00985		1.1	0.137504
APOC1					-0.415037	0.24328				1.2	0.263034
CPNE6			-0.64816	X			-0.577767	0		2	1
UCHL5	-0.35364	0.27256	0.24327	0.46848	-0.184425	0.04738	-0.395929	0.10735		4	2
ME1	NA	X	0.90821	0	-0.599462	0.03278	0.464668	0
SLC1A2	-0.65821	0.08134	1.07155	0.09772	-0.321928	0.00026	0.0703893	0.86808
9/50	5		5		7		7
0.18

## Sheet: General Astrocyte Markers
General Astrocyte Markers from Supplementary Figure 1 from Sloan et al. (2017)
	Ratio of Ratios (RoR)				Label Swap (LS)					Ratio	Log(2)
	Q83X		N126I		Q83X		N126I			0.25	-2
Gene	Ratio	p-value	Ratio	p-value	Ratio	p-value	Ratio	p-value		0.5	-1
EDNRB							-0.340075	X		0.8	-0.321928
SOX9	NA	X			0.594549	0.10212				0.9	-0.152003
ATP1A2	-0.74946	0.00057	-0.33208	0	-0.535332	0.00625	-0.152003	0		1	0
CLU			-1.27302	X	-0.251539	X	-1.08927	0.01232		1.1	0.137504
GPR98	0.04439	X	NA	X	-0.0144996	X	-0.395929	X		1.2	0.263034
GFAP	-3.48938	0.03414	-0.92405	1e-05	-2.94342	0.00104	-1.21759	0		2	1
TNC	NA	X	0.39734	0.00631			0.344828	0.00034		4	2
SLC1A3	1.25802	0.34144	-0.13465	0.18758	1.24489	0.15888	-0.234465	2e-05
8/10	6		6		6		7
0.8

## Sheet: Ms Astrocytes
Mouse Astrocytic Markers from Cahoy et al. (2008)
S100b::EGFP-positive sorted Ms Astrocytes
	Ratio of Ratios (RoR)				Label Swap (LS)					Ratio	Log(2)
	Q83X		N126I		Q83X		N126I			0.25	-2
Gene	Ratio	p-value	Ratio	p-value	Ratio	p-value	Ratio	p-value		0.5	-1
S100b	-1.28011	0.00029	-1.39855	0	-0.785875	0	-1.41517	0		0.8	-0.321928
Aldoc	-1.02137	0	0.13179	0.10589	-0.535332	0.00017	-0.0291463	0.15388		0.9	-0.152003
Gfap	-3.48938	0.03414	-0.92405	1e-05	-2.94342	0.00104	-1.21759	0		1	0
Slc1a3	1.25802	0.34144	-0.13465	0.18758	1.24489	0.15888	-0.234465	2e-05		1.1	0.137504
Atp1a2	-0.74946	0.00057	-0.33208	0	-0.535332	0.00625	-0.152003	0		1.2	0.263034
Prodh			NA	X			0.933573	0.00096		2	1
Slc1a2	-0.65821	0.08134	1.07155	0.09772	-0.321928	0.00026	0.0703893	0.86808		4	2
7/41	6		7		6		7
0.170732

## Sheet: Ms Neurons
Mouse Neuronal Markers from Cahoy et al. (2008)
Oligodendrocyte-depleted and S100b::EGFP-negative Ms Neurons
	Ratio of Ratios (RoR)				Label Swap (LS)					Ratio	Log(2)
	Q83X		N126I		Q83X		N126I			0.25	-2
Gene	Ratio	p-value	Ratio	p-value	Ratio	p-value	Ratio	p-value		0.5	-1
Odz2	0.03171	0.91212	NA	X	-0.168123	0.0392	1.4957	0.00015		0.8	-0.321928
Myt1l	NA	X	NA	X	0.887525	0.20337	0.722466	X		0.9	-0.152003
Gabrg2	NA	X			-0.0588937	0.41239				1	0
Plcxd3	-1.41063	X	0.10402	X	-1.2863	X	0.201634	X		1.1	0.137504
Snap25	-0.90141	0	-0.26303	0.00681	-0.736966	0	-0.136062	0.00524		1.2	0.263034
Pgm2l1	-0.60358	0.0031	0.31686	0	-0.395929	0	0.201634	0.01273		2	1
Stmn2	-0.77529	1e-05	-0.19967	0.02408	-0.234465	0.06232	-0.120294	0.05336		4	2
Prdm8			NA	X	1.25096	X
Glra2	-0.50119	X	0.0863	0.55974	-0.556393	0.05974	0.263034	0.29741
Calb1	-0.27417	0.07971	-0.20744	0.61837	-1.05889	0.00109	-0.120294	0.34242
Syt1	-0.48794	7e-05	-0.24558	2e-05	-0.24558	0	-0.104697	0.00111
Scg2	-0.93105	0	0.31719	0	-0.340075	0	0.400538	0
12/40	11		11		12		10
0.3

## Sheet: Ms Oligodendrocytes
Mouse Oligodendrocytic Markers from Cahoy et al. (2008)
PDGFRa/MOG/GalC-immunopanned Ms Oligodendrocytes
	Ratio of Ratios (RoR)				Label Swap (LS)					Ratio	Log(2)
	Q83X		N126I		Q83X		N126I			0.25	-2
Gene	Ratio	p-value	Ratio	p-value	Ratio	p-value	Ratio	p-value		0.5	-1
Plp1	NA	X	-1.12738	X	0.378512	0.31639	-0.621488	X		0.8	-0.321928
1/40	1		1		1		1			0.9	-0.152003
0.025										1	0
										1.1	0.137504
										1.2	0.263034
										2	1
										4	2
